# Supplementary material for: Three new Diaporthe species from Shaanxi Province, China
Source: MycoKeys. 2020 May 4;67:1–18. doi: 10.3897/mycokeys.67.49483 (PMC7214511; doi:10.3897/mycokeys.67.49483)
Supplement: XML Treatment for Diaporthe albosinensis [file mycokeys.67.49483-treatment1.xml]

<!DOCTYPE tp:taxon-treatment
  PUBLIC "-//TaxonX//DTD Taxonomic Treatment Publishing DTD v0 20100105//EN" "tax-treatment-NSO.dtd">
<tp:taxon-treatment xmlns:tp="http://www.plazi.org/taxpub"><tp:treatment-meta><kwd-group><label>Taxon classification</label><kwd><named-content xmlns:xlink="http://www.w3.org/1999/xlink" content-type="kingdom">Fungi</named-content></kwd><kwd><named-content xmlns:xlink="http://www.w3.org/1999/xlink" content-type="order">Diaporthales</named-content></kwd><kwd><named-content xmlns:xlink="http://www.w3.org/1999/xlink" content-type="family">Diaporthaceae</named-content></kwd></kwd-group><mixed-citation publication-type="journal"><person-group><name><surname>Yang</surname><given-names>Qin</given-names></name><name><surname>Jiang</surname><given-names>Ning</given-names></name><name><surname>Tian</surname><given-names>Cheng-Ming</given-names></name></person-group><article-title>Three new <italic><tp:taxon-name><tp:taxon-name-part taxon-name-part-type="genus" reg="Diaporthe">Diaporthe</tp:taxon-name-part></tp:taxon-name></italic> species from Shaanxi Province, China</article-title><source>MycoKeys</source><day>04</day><month>5</month><year>2020</year><volume>67</volume><fpage>1</fpage><lpage>18</lpage><pub-id pub-id-type="doi">10.3897/mycokeys.67.49483</pub-id></mixed-citation></tp:treatment-meta><tp:nomenclature><tp:taxon-name><object-id xmlns:xlink="http://www.w3.org/1999/xlink" content-type="arpha" xlink:type="simple">27FA9968-ECF3-56FB-9BA6-7478C45CE54B</object-id>
              <tp:taxon-name-part taxon-name-part-type="genus" reg="Diaporthe">Diaporthe</tp:taxon-name-part>
              <tp:taxon-name-part taxon-name-part-type="species" reg="albosinensis">albosinensis</tp:taxon-name-part>
              <object-id xmlns:xlink="http://www.w3.org/1999/xlink" content-type="mycobank" xlink:type="simple">829518</object-id>
            </tp:taxon-name><tp:taxon-authority>C.M. Tian &amp; Q. Yang</tp:taxon-authority><tp:taxon-status xmlns:xlink="http://www.w3.org/1999/xlink" xlink:type="simple">sp. nov.</tp:taxon-status><xref ref-type="fig" rid="F3">Fig. 2</xref></tp:nomenclature><tp:treatment-sec sec-type="diagnosis" id="SECID0EVTCK"><title>Diagnosis.</title><p>Distinguished from <italic><tp:taxon-name><tp:taxon-name-part taxon-name-part-type="genus" reg="Diaporthe">D.</tp:taxon-name-part> <tp:taxon-name-part taxon-name-part-type="species" reg="fraxinicola">fraxinicola</tp:taxon-name-part></tp:taxon-name></italic> in having shorter conidiophores and longer beta conidia.</p><fig id="F3" position="float" orientation="portrait"><object-id xmlns:xlink="http://www.w3.org/1999/xlink" content-type="doi" xlink:type="simple">10.3897/mycokeys.67.49483.figure2</object-id><object-id xmlns:xlink="http://www.w3.org/1999/xlink" content-type="arpha" xlink:type="simple">C21D3EDF-7945-5DD3-83BB-EAD19092782E</object-id><label>Figure 2.</label><caption><p><italic><tp:taxon-name><tp:taxon-name-part taxon-name-part-type="genus" reg="Diaporthe">Diaporthe</tp:taxon-name-part> <tp:taxon-name-part taxon-name-part-type="species" reg="albosinensis">albosinensis</tp:taxon-name-part></tp:taxon-name></italic> on <italic><tp:taxon-name><tp:taxon-name-part taxon-name-part-type="genus" reg="Betula">Betula</tp:taxon-name-part> <tp:taxon-name-part taxon-name-part-type="species" reg="albosinensis">albosinensis</tp:taxon-name-part></tp:taxon-name></italic> (<named-content xmlns:xlink="http://www.w3.org/1999/xlink" content-type="dwc:institutional_code" xlink:type="simple">BJFC</named-content>-S1670). <bold>A</bold> Habit of conidiomata in wood <bold>B</bold> transverse section of conidiomata <bold>C</bold> longitudinal section through conidiomata <bold>D</bold> conidiogenous cells attached with beta conidia <bold>E</bold> conidiogenous cells attached with alpha conidia <bold>F</bold> beta conidia. Scale bars: 200 μm (<bold>B–C</bold>); 20 μm (<bold>D, F</bold>); 10 μm (<bold>E</bold>).</p></caption><graphic xmlns:xlink="http://www.w3.org/1999/xlink" xlink:href="mycokeys-67-001-g002.jpg" position="float" orientation="portrait" xlink:type="simple" id="oo_406606.jpg"><uri content-type="original_file" xlink:type="simple">https://binary.pensoft.net/fig/406606</uri></graphic></fig></tp:treatment-sec><tp:treatment-sec sec-type="etymology" id="SECID0EAWCK"><title>Etymology.</title><p>Named after the host plant, <italic><tp:taxon-name><tp:taxon-name-part taxon-name-part-type="genus" reg="Betula">Betula</tp:taxon-name-part> <tp:taxon-name-part taxon-name-part-type="species" reg="albosinensis">albosinensis</tp:taxon-name-part></tp:taxon-name></italic>, from which the holotype was collected.</p></tp:treatment-sec><tp:treatment-sec sec-type="description" id="SECID0ERWCK"><title>Description.</title><p><italic>Conidiomata</italic> pycnidial, conical, immersed in bark, solitary to aggregated, erumpent through the bark surface, with a solitary undivided locule. <italic>Ectostromatic disc</italic> yellowish to brown, one ostiole per disc. <italic>Ostiole</italic> medium black, up to the level of disc. <italic><tp:taxon-name><tp:taxon-name-part taxon-name-part-type="genus" reg="Locule">Locule</tp:taxon-name-part></tp:taxon-name></italic> undivided, (280–)290–375(–380) μm diam. <italic>Conidiophores</italic> (6–)8.5–13(–14.5) × (1.5–)2–2.5 μm, hyaline, cylindrical, smooth, phialidic, unbranched, straight or slightly curved. <italic>Alpha conidia</italic> hyaline, aseptate, fusiform, 0–1-guttulate, (7–)8–10(–11) × 2.5–3 μm. <italic>Beta conidia</italic> hyaline, aseptate, filiform, straight or slightly curved, eguttulate, base subtruncate, tapering towards one apex, (24–)25.5–30(–32) × 1–1.5 µm.</p></tp:treatment-sec><tp:treatment-sec sec-type="description" id="SECID0EKXCK"><title>Culture characters.</title><p>Cultures incubated on <abbrev xmlns:xlink="http://www.w3.org/1999/xlink" xlink:title="potato dextrose agar" id="ABBRID0EQXCK" xlink:type="simple">PDA</abbrev> at 25 °C in the dark. Colony originally flat with white felted aerial mycelium, becoming light brown due to pigment formation, conidiomata irregularly distributed over agar surface, with yellowish conidial drops exuding from the ostioles.</p></tp:treatment-sec><tp:treatment-sec sec-type="material" id="SECID0EUXCK"><title>Specimens examined.</title><p>China. Shaanxi Province: Ningshan County, Huoditang Forest Farm, <named-content xmlns:xlink="http://www.w3.org/1999/xlink" content-type="dwc:verbatimCoordinates" xlink:type="simple"><named-content content-type="geo-json" specific-use="{&#34;type&#34;:&#34;Point&#34;,&#34;coordinates&#34;:[108.494167,33.473611]}" id="NCID0E4XCK" xlink:type="simple">33°28'25"N, 108°29'39"E</named-content></named-content>, on branches of <italic><tp:taxon-name><tp:taxon-name-part taxon-name-part-type="genus" reg="Betula">Betula</tp:taxon-name-part> <tp:taxon-name-part taxon-name-part-type="species" reg="albosinensis">albosinensis</tp:taxon-name-part></tp:taxon-name></italic>, 10 July 2018, <italic>N. Jiang</italic> (holotype <named-content xmlns:xlink="http://www.w3.org/1999/xlink" content-type="dwc:institutional_code" xlink:type="simple">BJFC</named-content>-S1670; ex-type living culture: <abbrev xmlns:xlink="http://www.w3.org/1999/xlink" content-type="institution" xlink:title="China Forestry Culture Collection Centre" id="ABBRID0EUYCK" xlink:type="simple">CFCC</abbrev> 53066; living culture: <abbrev xmlns:xlink="http://www.w3.org/1999/xlink" content-type="institution" xlink:title="China Forestry Culture Collection Centre" id="ABBRID0EZYCK" xlink:type="simple">CFCC</abbrev> 53067).</p></tp:treatment-sec><tp:treatment-sec sec-type="notes" id="SECID0E5YCK"><title>Notes.</title><p>Two isolates, representing <italic><tp:taxon-name><tp:taxon-name-part taxon-name-part-type="genus" reg="Diaporthe">D.</tp:taxon-name-part> <tp:taxon-name-part taxon-name-part-type="species" reg="albosinensis">albosinensis</tp:taxon-name-part></tp:taxon-name></italic>, are retrieved in a well-supported clade (<abbrev xmlns:xlink="http://www.w3.org/1999/xlink" xlink:title="Maximum-Likelihood" id="ABBRID0EPZCK" xlink:type="simple">ML</abbrev> BS/<abbrev xmlns:xlink="http://www.w3.org/1999/xlink" xlink:title="Bayesian Posterior Probabilities" id="ABBRID0ETZCK" xlink:type="simple">BPP</abbrev>=100/1) and appear most closely related to <italic><tp:taxon-name><tp:taxon-name-part taxon-name-part-type="genus" reg="Diaporthe">D.</tp:taxon-name-part> <tp:taxon-name-part taxon-name-part-type="species" reg="fraxinicola">fraxinicola</tp:taxon-name-part></tp:taxon-name></italic> (Fig. <xref ref-type="fig" rid="F1">1</xref>). <italic><tp:taxon-name><tp:taxon-name-part taxon-name-part-type="genus" reg="Diaporthe">Diaporthe</tp:taxon-name-part> <tp:taxon-name-part taxon-name-part-type="species" reg="albosinensis">albosinensis</tp:taxon-name-part></tp:taxon-name></italic> can be distinguished from <italic><tp:taxon-name><tp:taxon-name-part taxon-name-part-type="genus" reg="Diaporthe">D.</tp:taxon-name-part> <tp:taxon-name-part taxon-name-part-type="species" reg="fraxinicola">fraxinicola</tp:taxon-name-part></tp:taxon-name></italic>, based on <italic><abbrev xmlns:xlink="http://www.w3.org/1999/xlink" xlink:title="translation elongation factor-1α" id="ABBRID0E41CK" xlink:type="simple">tef1</abbrev></italic> and <italic><abbrev xmlns:xlink="http://www.w3.org/1999/xlink" xlink:title="β-tubulin" id="ABBRID0EC2CK" xlink:type="simple">tub2</abbrev></italic> loci (3/335 in <italic><abbrev xmlns:xlink="http://www.w3.org/1999/xlink" xlink:title="translation elongation factor-1α" id="ABBRID0EH2CK" xlink:type="simple">tef1</abbrev></italic> and 19/429 in <italic><abbrev xmlns:xlink="http://www.w3.org/1999/xlink" xlink:title="β-tubulin" id="ABBRID0EM2CK" xlink:type="simple">tub2</abbrev></italic>). Morphologically, <italic><tp:taxon-name><tp:taxon-name-part taxon-name-part-type="genus" reg="Diaporthe">D.</tp:taxon-name-part> <tp:taxon-name-part taxon-name-part-type="species" reg="albosinensis">albosinensis</tp:taxon-name-part></tp:taxon-name></italic> differs from <italic><tp:taxon-name><tp:taxon-name-part taxon-name-part-type="genus" reg="Diaporthe">D.</tp:taxon-name-part> <tp:taxon-name-part taxon-name-part-type="species" reg="fraxinicola">fraxinicola</tp:taxon-name-part></tp:taxon-name></italic> in having shorter conidiophores (8.5–13 vs. 10.5–17.5 μm) and longer beta conidia (25.5–30 vs. 19–29.5 μm) (<xref ref-type="bibr" rid="B42">Yang et al. 2018</xref>).</p></tp:treatment-sec><tp:treatment-sec><!--Section generated to contain objects referenced in tp:taxon-treatment.--><fig id="F1" position="float" orientation="portrait"><object-id xmlns:xlink="http://www.w3.org/1999/xlink" content-type="doi" xlink:type="simple">10.3897/mycokeys.67.49483.figure1</object-id><object-id xmlns:xlink="http://www.w3.org/1999/xlink" content-type="arpha" xlink:type="simple">433ACD2D-01FA-51A2-928C-F1020E342283</object-id><label>Figure 1.</label><caption><p>Phylogram of <italic><tp:taxon-name><tp:taxon-name-part taxon-name-part-type="genus" reg="Diaporthe">Diaporthe</tp:taxon-name-part></tp:taxon-name></italic> resulting from a maximum likelihood analysis based on combined <abbrev xmlns:xlink="http://www.w3.org/1999/xlink" xlink:title="internal transcribed spacer" id="ABBRID0E3PCK" xlink:type="simple">ITS</abbrev>, <italic><abbrev xmlns:xlink="http://www.w3.org/1999/xlink" xlink:title="calmodulin" id="ABBRID0EBQCK" xlink:type="simple">cal</abbrev></italic>, <italic><abbrev xmlns:xlink="http://www.w3.org/1999/xlink" xlink:title="histone H3" id="ABBRID0EGQCK" xlink:type="simple">his3</abbrev></italic>, <italic><abbrev xmlns:xlink="http://www.w3.org/1999/xlink" xlink:title="translation elongation factor-1α" id="ABBRID0ELQCK" xlink:type="simple">tef1</abbrev></italic> and <italic><abbrev xmlns:xlink="http://www.w3.org/1999/xlink" xlink:title="β-tubulin" id="ABBRID0EQQCK" xlink:type="simple">tub2</abbrev></italic>. Numbers above the branches indicate <abbrev xmlns:xlink="http://www.w3.org/1999/xlink" xlink:title="Maximum-Likelihood" id="ABBRID0EUQCK" xlink:type="simple">ML</abbrev> bootstraps (left, <abbrev xmlns:xlink="http://www.w3.org/1999/xlink" xlink:title="Maximum-Likelihood" id="ABBRID0EYQCK" xlink:type="simple">ML</abbrev> BS ≥ 50%) and Bayesian Posterior Probabilities (right, <abbrev xmlns:xlink="http://www.w3.org/1999/xlink" xlink:title="Bayesian Posterior Probabilities" id="ABBRID0E3QCK" xlink:type="simple">BPP</abbrev> ≥ 0.90). The tree is rooted with <italic><tp:taxon-name><tp:taxon-name-part taxon-name-part-type="genus" reg="Diaporthella">Diaporthella</tp:taxon-name-part> <tp:taxon-name-part taxon-name-part-type="species" reg="corylina">corylina</tp:taxon-name-part></tp:taxon-name></italic>. Isolates in current study are in blue. “-” indicates <abbrev xmlns:xlink="http://www.w3.org/1999/xlink" xlink:title="Maximum-Likelihood" id="ABBRID0ELRCK" xlink:type="simple">ML</abbrev> BS &lt; 50% or <abbrev xmlns:xlink="http://www.w3.org/1999/xlink" xlink:title="Bayesian Inference" id="ABBRID0EPRCK" xlink:type="simple">BI</abbrev> PP &lt; 0.90.</p></caption><graphic xmlns:xlink="http://www.w3.org/1999/xlink" xlink:href="mycokeys-67-001-g001.jpg" position="float" orientation="portrait" xlink:type="simple" id="oo_406806.jpg"><uri content-type="original_file" xlink:type="simple">https://binary.pensoft.net/fig/406806</uri></graphic></fig></tp:treatment-sec><ref-list><ref id="B42"><mixed-citation xmlns:xlink="http://www.w3.org/1999/xlink" xlink:type="simple"><person-group><name name-style="western"><surname>Yang</surname><given-names>Q</given-names></name><name name-style="western"><surname>Fan</surname><given-names>XL</given-names></name><name name-style="western"><surname>Guarnaccia</surname><given-names>V</given-names></name><name name-style="western"><surname>Tian</surname><given-names>CM</given-names></name></person-group> (<year>2018</year>) <article-title>High diversity of <italic><tp:taxon-name><tp:taxon-name-part taxon-name-part-type="genus">Diaporthe</tp:taxon-name-part></tp:taxon-name></italic> species associated with dieback diseases in China, with twelve new species described.</article-title><source>MycoKeys</source><volume>39</volume>: <fpage>97</fpage>–<lpage>149</lpage>. <ext-link xlink:type="simple" ext-link-type="doi" xlink:href="10.3897/mycokeys.39.26914">https://doi.org/10.3897/mycokeys.39.26914</ext-link></mixed-citation></ref></ref-list></tp:taxon-treatment>
