# Supplementary material for: Three new Diaporthe species from Shaanxi Province, China
Source: MycoKeys. 2020 May 4;67:1–18. doi: 10.3897/mycokeys.67.49483 (PMC7214511; doi:10.3897/mycokeys.67.49483)
Supplement: XML Treatment for Diaporthe shaanxiensis [file mycokeys.67.49483-treatment3.xml]

<!DOCTYPE tp:taxon-treatment
  PUBLIC "-//TaxonX//DTD Taxonomic Treatment Publishing DTD v0 20100105//EN" "tax-treatment-NSO.dtd">
<tp:taxon-treatment xmlns:tp="http://www.plazi.org/taxpub"><tp:treatment-meta><kwd-group><label>Taxon classification</label><kwd><named-content xmlns:xlink="http://www.w3.org/1999/xlink" content-type="kingdom">Fungi</named-content></kwd><kwd><named-content xmlns:xlink="http://www.w3.org/1999/xlink" content-type="order">Diaporthales</named-content></kwd><kwd><named-content xmlns:xlink="http://www.w3.org/1999/xlink" content-type="family">Diaporthaceae</named-content></kwd></kwd-group><mixed-citation publication-type="journal"><person-group><name><surname>Yang</surname><given-names>Qin</given-names></name><name><surname>Jiang</surname><given-names>Ning</given-names></name><name><surname>Tian</surname><given-names>Cheng-Ming</given-names></name></person-group><article-title>Three new <italic><tp:taxon-name><tp:taxon-name-part taxon-name-part-type="genus" reg="Diaporthe">Diaporthe</tp:taxon-name-part></tp:taxon-name></italic> species from Shaanxi Province, China</article-title><source>MycoKeys</source><day>04</day><month>5</month><year>2020</year><volume>67</volume><fpage>1</fpage><lpage>18</lpage><pub-id pub-id-type="doi">10.3897/mycokeys.67.49483</pub-id></mixed-citation></tp:treatment-meta><tp:nomenclature><tp:taxon-name><object-id xmlns:xlink="http://www.w3.org/1999/xlink" content-type="arpha" xlink:type="simple">1B8F6C9B-59D3-5D30-B416-6175363932FD</object-id>
              <tp:taxon-name-part taxon-name-part-type="genus" reg="Diaporthe">Diaporthe</tp:taxon-name-part>
              <tp:taxon-name-part taxon-name-part-type="species" reg="shaanxiensis">shaanxiensis</tp:taxon-name-part>
              <object-id xmlns:xlink="http://www.w3.org/1999/xlink" content-type="mycobank" xlink:type="simple">829527</object-id>
            </tp:taxon-name><tp:taxon-authority>C.M. Tian &amp; Q. Yang</tp:taxon-authority><tp:taxon-status xmlns:xlink="http://www.w3.org/1999/xlink" xlink:type="simple">sp. nov.</tp:taxon-status><xref ref-type="fig" rid="F5">Fig. 4</xref></tp:nomenclature><tp:treatment-sec sec-type="diagnosis" id="SECID0EWKDK"><title>Diagnosis.</title><p>Distinguished from <italic><tp:taxon-name><tp:taxon-name-part taxon-name-part-type="genus" reg="Diaporthe">D.</tp:taxon-name-part> <tp:taxon-name-part taxon-name-part-type="species" reg="aquatica">aquatica</tp:taxon-name-part></tp:taxon-name></italic> and <italic><tp:taxon-name><tp:taxon-name-part taxon-name-part-type="genus" reg="Diaporthe">D.</tp:taxon-name-part> <tp:taxon-name-part taxon-name-part-type="species" reg="incompleta">incompleta</tp:taxon-name-part></tp:taxon-name></italic> in having longer beta conidia.</p><fig id="F5" position="float" orientation="portrait"><object-id xmlns:xlink="http://www.w3.org/1999/xlink" content-type="doi" xlink:type="simple">10.3897/mycokeys.67.49483.figure4</object-id><object-id xmlns:xlink="http://www.w3.org/1999/xlink" content-type="arpha" xlink:type="simple">56EC6DF0-D8DE-5E0F-A977-5BBFF747CEC7</object-id><label>Figure 4.</label><caption><p><italic><tp:taxon-name><tp:taxon-name-part taxon-name-part-type="genus" reg="Diaporthe">Diaporthe</tp:taxon-name-part> <tp:taxon-name-part taxon-name-part-type="species" reg="shaanxiensis">shaanxiensis</tp:taxon-name-part></tp:taxon-name></italic> on liana (<named-content xmlns:xlink="http://www.w3.org/1999/xlink" content-type="dwc:institutional_code" xlink:type="simple">BJFC</named-content>-S1674). <bold>A, B</bold> Habit of conidiomata on twig <bold>C</bold> transverse section through conidiomata <bold>D</bold> longitudinal section through conidiomata <bold>E</bold> conidiogenous cells attached with beta conidia <bold>F</bold> beta conidia. Scale bars: 200 μm (<bold>B–D</bold>); 10 μm (<bold>E, F</bold>).</p></caption><graphic xmlns:xlink="http://www.w3.org/1999/xlink" xlink:href="mycokeys-67-001-g004.jpg" position="float" orientation="portrait" xlink:type="simple" id="oo_406608.jpg"><uri content-type="original_file" xlink:type="simple">https://binary.pensoft.net/fig/406608</uri></graphic></fig></tp:treatment-sec><tp:treatment-sec sec-type="etymology" id="SECID0E4MDK"><title>Etymology.</title><p>Named after Province Shaanxi, where the holotype was collected.</p></tp:treatment-sec><tp:treatment-sec sec-type="description" id="SECID0ECNDK"><title>Description.</title><p><italic>Conidiomata</italic> pycnidial, immersed in bark, scattered, erumpent through the bark surface, discoid, with a solitary undivided locule. <italic>Ectostromatic disc</italic> yellowish to pale brown, one ostiole per disc, usually conspicuous, (485–)500–687(–695) μm diam. <italic><tp:taxon-name><tp:taxon-name-part taxon-name-part-type="genus" reg="Locule">Locule</tp:taxon-name-part></tp:taxon-name></italic> circular, undivided, (500–)526–765(–792) μm diam. <italic>Conidiophores</italic> reduced to conidiogenous cells. <italic>Conidiogenous cells</italic> hyaline, cylindrical, unbranched, slightly curved, tapering towards the apex, (12.5–)14.5–17(–18) × 1–1.5(–2) μm. <italic>Alpha conidia</italic> not observed. <italic>Beta conidia</italic> hyaline, aseptate, filiform, straight to curved, eguttulate, (35.5–)37–47.5(–50) × 1 µm.</p></tp:treatment-sec><tp:treatment-sec sec-type="description" id="SECID0E2NDK"><title>Culture characters.</title><p>Cultures incubated on <abbrev xmlns:xlink="http://www.w3.org/1999/xlink" xlink:title="potato dextrose agar" id="ABBRID0EBODK" xlink:type="simple">PDA</abbrev> at 25 °C in the dark. Colony originally flat with white fluffy aerial mycelium, becoming pale brown with pigment, with visible solitary conidiomata at maturity.</p></tp:treatment-sec><tp:treatment-sec sec-type="material" id="SECID0EFODK"><title>Specimens examined.</title><p>CHINA. Shaanxi Province: Ningshan County, Huoditang Forest Farm, <named-content xmlns:xlink="http://www.w3.org/1999/xlink" content-type="dwc:verbatimCoordinates" xlink:type="simple"><named-content content-type="geo-json" specific-use="{&#34;type&#34;:&#34;Point&#34;,&#34;coordinates&#34;:[108.494167,33.473611]}" id="NCID0EOODK" xlink:type="simple">33°28'25"N, 108°29'39"E</named-content></named-content>, on branch of liana, 10 July 2018, <italic>N. Jiang</italic> (holotype <named-content xmlns:xlink="http://www.w3.org/1999/xlink" content-type="dwc:institutional_code" xlink:type="simple">BJFC</named-content>-S1674; ex-type living culture: <abbrev xmlns:xlink="http://www.w3.org/1999/xlink" content-type="institution" xlink:title="China Forestry Culture Collection Centre" id="ABBRID0E1ODK" xlink:type="simple">CFCC</abbrev> 53106); <named-content xmlns:xlink="http://www.w3.org/1999/xlink" content-type="dwc:verbatimCoordinates" xlink:type="simple"><named-content content-type="geo-json" specific-use="{&#34;type&#34;:&#34;Point&#34;,&#34;coordinates&#34;:[108.493889,33.473333]}" id="NCID0ECPDK" xlink:type="simple">33°28'24"N, 108°29'38"E</named-content></named-content>, on branch of liana, 10 July 2018, <italic>N. Jiang</italic> (Paratype <named-content xmlns:xlink="http://www.w3.org/1999/xlink" content-type="dwc:institutional_code" xlink:type="simple">BJFC</named-content>-S1675; living culture: <abbrev xmlns:xlink="http://www.w3.org/1999/xlink" content-type="institution" xlink:title="China Forestry Culture Collection Centre" id="ABBRID0EOPDK" xlink:type="simple">CFCC</abbrev> 53107).</p></tp:treatment-sec><tp:treatment-sec sec-type="notes" id="SECID0ETPDK"><title>Notes.</title><p>In the combined tree, <italic><tp:taxon-name><tp:taxon-name-part taxon-name-part-type="genus" reg="Diaporthe">D.</tp:taxon-name-part> <tp:taxon-name-part taxon-name-part-type="species" reg="shaanxiensis">shaanxiensis</tp:taxon-name-part></tp:taxon-name></italic> is a distinct clade with maximum support and it appears to be most closely related to <italic><tp:taxon-name><tp:taxon-name-part taxon-name-part-type="genus" reg="Diaporthe">D.</tp:taxon-name-part> <tp:taxon-name-part taxon-name-part-type="species" reg="aquatica">aquatica</tp:taxon-name-part></tp:taxon-name></italic> and <italic><tp:taxon-name><tp:taxon-name-part taxon-name-part-type="genus" reg="Diaporthe">D.</tp:taxon-name-part> <tp:taxon-name-part taxon-name-part-type="species" reg="incompleta">incompleta</tp:taxon-name-part></tp:taxon-name></italic> (Fig. <xref ref-type="fig" rid="F1">1</xref>). <italic><tp:taxon-name><tp:taxon-name-part taxon-name-part-type="genus" reg="Diaporthe">Diaporthe</tp:taxon-name-part> <tp:taxon-name-part taxon-name-part-type="species" reg="shaanxiensis">shaanxiensis</tp:taxon-name-part></tp:taxon-name></italic> can be distinguished from <italic><tp:taxon-name><tp:taxon-name-part taxon-name-part-type="genus" reg="Diaporthe">D.</tp:taxon-name-part> <tp:taxon-name-part taxon-name-part-type="species" reg="aquatica">aquatica</tp:taxon-name-part></tp:taxon-name></italic> by a 17 nt difference in the <abbrev xmlns:xlink="http://www.w3.org/1999/xlink" xlink:title="internal transcribed spacer" id="ABBRID0EURDK" xlink:type="simple">ITS</abbrev> region. For <italic><tp:taxon-name><tp:taxon-name-part taxon-name-part-type="genus" reg="Diaporthe">D.</tp:taxon-name-part> <tp:taxon-name-part taxon-name-part-type="species" reg="aquatica">aquatica</tp:taxon-name-part></tp:taxon-name></italic>, only <abbrev xmlns:xlink="http://www.w3.org/1999/xlink" xlink:title="internal transcribed spacer" id="ABBRID0EDSDK" xlink:type="simple">ITS</abbrev> sequences are available in <abbrev xmlns:xlink="http://www.w3.org/1999/xlink" content-type="institution" xlink:title="National Center for Biotechnology Information" id="ABBRID0EHSDK" xlink:type="simple">NCBI</abbrev> GenBank (<xref ref-type="bibr" rid="B19">Hu et al. 2012</xref>). The new species can be distinguished from <italic><tp:taxon-name><tp:taxon-name-part taxon-name-part-type="genus" reg="Diaporthe">D.</tp:taxon-name-part> <tp:taxon-name-part taxon-name-part-type="species" reg="incompleta">incompleta</tp:taxon-name-part></tp:taxon-name></italic>, based on <abbrev xmlns:xlink="http://www.w3.org/1999/xlink" xlink:title="internal transcribed spacer" id="ABBRID0E2SDK" xlink:type="simple">ITS</abbrev>, <italic><abbrev xmlns:xlink="http://www.w3.org/1999/xlink" xlink:title="calmodulin" id="ABBRID0EATDK" xlink:type="simple">cal</abbrev></italic>, <italic><abbrev xmlns:xlink="http://www.w3.org/1999/xlink" xlink:title="histone H3" id="ABBRID0EFTDK" xlink:type="simple">his3</abbrev></italic> and <italic><abbrev xmlns:xlink="http://www.w3.org/1999/xlink" xlink:title="translation elongation factor-1α" id="ABBRID0EKTDK" xlink:type="simple">tef1</abbrev></italic> (24/454 in <abbrev xmlns:xlink="http://www.w3.org/1999/xlink" xlink:title="internal transcribed spacer" id="ABBRID0EOTDK" xlink:type="simple">ITS</abbrev>, 14/443 in <italic><abbrev xmlns:xlink="http://www.w3.org/1999/xlink" xlink:title="calmodulin" id="ABBRID0ETTDK" xlink:type="simple">cal</abbrev></italic>, 66/468 in <italic><abbrev xmlns:xlink="http://www.w3.org/1999/xlink" xlink:title="histone H3" id="ABBRID0EYTDK" xlink:type="simple">his3</abbrev></italic> and 24/311 in <italic><abbrev xmlns:xlink="http://www.w3.org/1999/xlink" xlink:title="translation elongation factor-1α" id="ABBRID0E4TDK" xlink:type="simple">tef1</abbrev></italic>). Morphologically, <italic><tp:taxon-name><tp:taxon-name-part taxon-name-part-type="genus" reg="Diaporthe">D.</tp:taxon-name-part> <tp:taxon-name-part taxon-name-part-type="species" reg="shaanxiensis">shaanxiensis</tp:taxon-name-part></tp:taxon-name></italic> differs from both <italic><tp:taxon-name><tp:taxon-name-part taxon-name-part-type="genus" reg="Diaporthe">D.</tp:taxon-name-part> <tp:taxon-name-part taxon-name-part-type="species" reg="aquatica">aquatica</tp:taxon-name-part></tp:taxon-name></italic> (37–47.5 vs. 9–12.5 µm) and <italic><tp:taxon-name><tp:taxon-name-part taxon-name-part-type="genus" reg="Diaporthe">D.</tp:taxon-name-part> <tp:taxon-name-part taxon-name-part-type="species" reg="incompleta">incompleta</tp:taxon-name-part></tp:taxon-name></italic> (37–47.5 vs. 19–44 µm) in having longer beta conidia (<xref ref-type="bibr" rid="B10">Gao et al. 2016</xref>, <xref ref-type="bibr" rid="B11">2017</xref>).</p></tp:treatment-sec><tp:treatment-sec><!--Section generated to contain objects referenced in tp:taxon-treatment.--><fig id="F1" position="float" orientation="portrait"><object-id xmlns:xlink="http://www.w3.org/1999/xlink" content-type="doi" xlink:type="simple">10.3897/mycokeys.67.49483.figure1</object-id><object-id xmlns:xlink="http://www.w3.org/1999/xlink" content-type="arpha" xlink:type="simple">433ACD2D-01FA-51A2-928C-F1020E342283</object-id><label>Figure 1.</label><caption><p>Phylogram of <italic><tp:taxon-name><tp:taxon-name-part taxon-name-part-type="genus" reg="Diaporthe">Diaporthe</tp:taxon-name-part></tp:taxon-name></italic> resulting from a maximum likelihood analysis based on combined <abbrev xmlns:xlink="http://www.w3.org/1999/xlink" xlink:title="internal transcribed spacer" id="ABBRID0E3PCK" xlink:type="simple">ITS</abbrev>, <italic><abbrev xmlns:xlink="http://www.w3.org/1999/xlink" xlink:title="calmodulin" id="ABBRID0EBQCK" xlink:type="simple">cal</abbrev></italic>, <italic><abbrev xmlns:xlink="http://www.w3.org/1999/xlink" xlink:title="histone H3" id="ABBRID0EGQCK" xlink:type="simple">his3</abbrev></italic>, <italic><abbrev xmlns:xlink="http://www.w3.org/1999/xlink" xlink:title="translation elongation factor-1α" id="ABBRID0ELQCK" xlink:type="simple">tef1</abbrev></italic> and <italic><abbrev xmlns:xlink="http://www.w3.org/1999/xlink" xlink:title="β-tubulin" id="ABBRID0EQQCK" xlink:type="simple">tub2</abbrev></italic>. Numbers above the branches indicate <abbrev xmlns:xlink="http://www.w3.org/1999/xlink" xlink:title="Maximum-Likelihood" id="ABBRID0EUQCK" xlink:type="simple">ML</abbrev> bootstraps (left, <abbrev xmlns:xlink="http://www.w3.org/1999/xlink" xlink:title="Maximum-Likelihood" id="ABBRID0EYQCK" xlink:type="simple">ML</abbrev> BS ≥ 50%) and Bayesian Posterior Probabilities (right, <abbrev xmlns:xlink="http://www.w3.org/1999/xlink" xlink:title="Bayesian Posterior Probabilities" id="ABBRID0E3QCK" xlink:type="simple">BPP</abbrev> ≥ 0.90). The tree is rooted with <italic><tp:taxon-name><tp:taxon-name-part taxon-name-part-type="genus" reg="Diaporthella">Diaporthella</tp:taxon-name-part> <tp:taxon-name-part taxon-name-part-type="species" reg="corylina">corylina</tp:taxon-name-part></tp:taxon-name></italic>. Isolates in current study are in blue. “-” indicates <abbrev xmlns:xlink="http://www.w3.org/1999/xlink" xlink:title="Maximum-Likelihood" id="ABBRID0ELRCK" xlink:type="simple">ML</abbrev> BS &lt; 50% or <abbrev xmlns:xlink="http://www.w3.org/1999/xlink" xlink:title="Bayesian Inference" id="ABBRID0EPRCK" xlink:type="simple">BI</abbrev> PP &lt; 0.90.</p></caption><graphic xmlns:xlink="http://www.w3.org/1999/xlink" xlink:href="mycokeys-67-001-g001.jpg" position="float" orientation="portrait" xlink:type="simple" id="oo_406806.jpg"><uri content-type="original_file" xlink:type="simple">https://binary.pensoft.net/fig/406806</uri></graphic></fig></tp:treatment-sec><ref-list><ref id="B19"><mixed-citation xmlns:xlink="http://www.w3.org/1999/xlink" xlink:type="simple"><person-group><name name-style="western"><surname>Hu</surname><given-names>DM</given-names></name><name name-style="western"><surname>Cai</surname><given-names>L</given-names></name><name name-style="western"><surname>Hyde</surname><given-names>KD</given-names></name></person-group> (<year>2012</year>) <article-title>Three new ascomycetes from freshwater in China.</article-title><source>Mycologia</source><volume>104</volume>: <fpage>1478</fpage>–<lpage>1489</lpage>. <ext-link xlink:type="simple" ext-link-type="doi" xlink:href="10.3852/11-430">https://doi.org/10.3852/11-430</ext-link></mixed-citation></ref><ref id="B10"><mixed-citation xmlns:xlink="http://www.w3.org/1999/xlink" xlink:type="simple"><person-group><name name-style="western"><surname>Gao</surname><given-names>YH</given-names></name><name name-style="western"><surname>Liu</surname><given-names>F</given-names></name><name name-style="western"><surname>Cai</surname><given-names>L</given-names></name></person-group> (<year>2016</year>) <article-title>Unravelling <italic><tp:taxon-name><tp:taxon-name-part taxon-name-part-type="genus">Diaporthe</tp:taxon-name-part></tp:taxon-name></italic> species associated with <italic><tp:taxon-name><tp:taxon-name-part taxon-name-part-type="genus">Camellia</tp:taxon-name-part></tp:taxon-name></italic>.</article-title><source>Systematics and Biodiversity</source><volume>14</volume>: <fpage>102</fpage>–<lpage>117</lpage>. <ext-link xlink:type="simple" ext-link-type="doi" xlink:href="10.1080/14772000.2015.1101027">https://doi.org/10.1080/14772000.2015.1101027</ext-link></mixed-citation></ref><ref id="B11"><mixed-citation xmlns:xlink="http://www.w3.org/1999/xlink" xlink:type="simple"><person-group><name name-style="western"><surname>Gao</surname><given-names>YH</given-names></name><name name-style="western"><surname>Liu</surname><given-names>F</given-names></name><name name-style="western"><surname>Duan</surname><given-names>W</given-names></name><name name-style="western"><surname>Crous</surname><given-names>PW</given-names></name><name name-style="western"><surname>Cai</surname><given-names>L</given-names></name></person-group> (<year>2017</year>) <article-title><italic><tp:taxon-name><tp:taxon-name-part taxon-name-part-type="genus">Diaporthe</tp:taxon-name-part></tp:taxon-name></italic> is paraphyletic.</article-title><source>IMA Fungus</source><volume>8</volume>: <fpage>153</fpage>–<lpage>187</lpage>. <ext-link xlink:type="simple" ext-link-type="doi" xlink:href="10.5598/imafungus.2017.08.01.11">https://doi.org/10.5598/imafungus.2017.08.01.11</ext-link></mixed-citation></ref></ref-list></tp:taxon-treatment>
